# Supplementary material for: Genome-Wide Association Studies Identifying Multiple Loci Associated With Alfalfa Forage Quality
Source: Front Plant Sci. 2021 Jun 18;12:648192. doi: 10.3389/fpls.2021.648192 (PMC8253570; doi:10.3389/fpls.2021.648192)
Supplement: Supplementary Table 1 — Alfalfa accessions used in phenotype analysis and GWAS. [file Data_Sheet_2.xlsx]

## Sheet: Table S1
Accession	Name	Country
170543	No. 2623	Turkey
172982	No. 7576	Turkey
171720	YONCA KAYSERI	Turkey
170535	YONCA	Turkey
467962	CN 39525	United States
467949	CN 39512	United States
467951	CN 39514	United States
467952	CN 39515	United States
467959	CN 39522	United States
502473	VIR 3235	Uzbekistan
502477	VIR 8947	Kazakhstan
502480	VIR 3262	Uzbekistan
502646	GONG NONG 1	China
502460	VIR 38533	Uzbekistan
468011	CN 39574	Canada
467979	CN 39542	United States
502462	VIR 1300	Russian
467963	CN 39526	United States
467966	CN 39529	United States
491398	HE TIAN XIN JING	China
491406	No name	China
494658	R 75	Romania
340116	1-314	Turkey
452479	CN 37537	Canada
277882	CPI 19374	Australia
262544	No name	Israel
ABI 700	ABI 700	United States
253950	K 1743	Afghanistan
244317	BN 7928	Spain
217419	LUCERNE	Denmark
212104	No. 12835	Afghanistan
206110	ORCHESIENNE	France
204593	No. 550	Turkey
204591	No. 513	Turkey
183695	No. 10679	Turkey
182241	No. 10555	Turkey
182238	No. 10450	Turkey
177012	No. 9217	Turkey
452478	CN 37536	Canada
452480	CN 37538	Canada
452476	CN 37534	Canada
452475	CN 37533	Canada
452474	CN 37532	Canada
452438	CN 37499	Germany
452437	CN 37498	United States
440506	D-2052	Kazakhstan
440497	D-1643	Russian
440503	SEMIRETCHINKSKY	Kazakhstan
430563	KRASNOUFIMSKJA 6	Russian
430564	BRASLAVSKAYA 73	Belarus
426208	K-1049	Afghanistan
346902	SAMARKANDSKAYA	Uzbekistan
346911	KAMALINSK 530	Russian
340123	1-433	Turkey
467900	CN 39464	United States
467901	CN 39465	United States
467902	CN 39466	United States
467903	CN 39467	United States
467939	CN 39502	United States
467947	CN 39510	United States
467936	CN 39499	United States
467914	CN 39477	United States
26751	Pioneer 5454	United States
22287	Archer	United States
26661	WL325HQ	United States
49878	54H11	United States
22300	Lahontan	United States
22339	Vernema	United States
Alfagraze	Alfagraze	United States
22304	Maverick	United States
22278	526	United States
464739	GURON	Turkey
467899	CN 39463	United States
Roadrunner	Roadrunner	United States
Red Falcon	Red Falcon	United States
AFX004	PGI 529	United States
AFX005	Rugged	United States
AFX008	AFX142001	United States
AFX011	Cisco II	United States
LS302	LS302	United States
LS605	LS605	United States
5432	5432	United States
55V12	55V12	United States
54VQ52	54VQ52	United States
5472	5472	United States
SW4107	SW4107	United States
170532	No. 1377	Turkey
467950	CN 39513	United States
502484	VIR 8921	Kazakhstan
502485	VIR 8922	Georgia
467978	CN 39541	United States
467983	CN 39546	United States
CW-464	Legend	United States
502463	VIR 8950	Turkmenistan
499546	D 2702	China
452477	CN 37535	Canada
430561	KRASNOKUTSKAJA	Russian
467908	CN 39471	United States
467924	CN 39487	United States
467922	CN 39485	United States
467915	CN 39478	United States
452483	PEACE	Canada
467935	CN 39498	United States
467932	CN 39495	United States
467931	CN 39494	United States
467893	CN 39457	United States
22277	Pioneer 5246	United States
King Bird	King Bird	United States
Raven	Raven	United States
Blue Jay	Blue Jay HR	United States
Robin	Robin	United States
AFX003	Mariner V	United States
AFX006	AFX 457	United States
AFX009	Amina	United States
AFX010	Hi-Gest 660	United States
AFX012	AFX146048	United States
AFX013	AFX134012	United States
AFX016	140016-1	United States
AFX017	150024	United States
AFX018	140468	United States
AFX019	152152	United States
5364	5364	United States
SW5512Y	SW5512Y	United States
55Q27	55Q27	United States
SW4203Z	SW4203Z	United States
SW4351	SW4351	United States
55V50	55V50	United States
173738	No. 8657	Turkey
499543	D 2645	China
467953	CN 39516	United States
467955	CN 39518	United States
467960	CN 39523	United States
502481	VIR 24712	Russian
502482	IRMSSKAJA	Soviet Union
516791	GR 638	Morocco
502472	VIR 19929	Armenia
499540	D 2538	China
499659	DT-3044	China
499660	DT-3136	China
467964	CN 39527	United States
467969	CN 39532	United States
468005	CN 39568	United States
468010	GRIMM	Canada
468013	CN 39576	Canada
468055	CN 39618	Canada
468056	CN 39619	Canada
486130	KITAWAKABA	Japan
502424	AR 118	Russian
340117	1-315	Turkey
278705	FERAX	Canada
206574	SA 6767	Greece
467906	CN 39470	United States
467905	CN 39469	United States
467904	CN 39468	United States
467925	CN 39488	United States
467918	CN 39481	United States
452481	LADAK	Canada
467938	CN 39501	United States
467928	CN 39491	United States
452500	R-55	Canada
452499	CN 37556	Canada
452490	CN 37547	United States
452489	SEVELRA	United States
467895	CN 39459	United States
467894	CN 39458	United States
464740	CN 40094	Turkey
464793	JE 164	Turkey
464749	CN 40097	Turkey
464773	JE 076	Turkey
26659	Pioneer 5262	United States
Dove	Dove	United States
Skylark	Skylark	United States
Gold Finch	Gold Finch	United States
Wren	Wren	United States
Swift	Swift	United States
Mallard	Mallard	United States
AFX002	AFX 460	United States
AFX007	AFX153037	United States
AFX015	HybriForce-4400	United States
AFX020	140427	United States
LS202	LS202	United States
LS206	LS206	United States
5454	5454	United States
54Q29	54Q29	United States
SW3406	SW3406	United States
55Q28	55Q28	United States
55V48	55V48	United States
SW5210	SW5210	United States
SW5213	SW5213	United States
54Q14	54Q14	United States
22338	Vernal	United States
Hi-Gest 360	Hi-Gest 360	United States
Quail 5	Quail	United States
340114	1-312	Turkey
CW 104014	CW 104014	United States
Wrangler	Wrangler	United States
22328	Ranger	United States
22333	Sutter	United States
Agate	Agate	United States
Apollo II	Apollo II	United States

## Sheet: Table S2
Trait	Model	Chrom	Position	Ref	Alt	-log p value
NDFkd_DKC	general	MtrunChr1	5770273	A	T	6.16
NDFkd_DKC	general	MtrunChr1	18925810	A	C	6.81
NDFkd_DKC	general	MtrunChr1	48737980	A	G	4.77
NDFkd_DKC	general	MtrunChr1	48744767	G	T	6.39
NDFkd_DKC	general	MtrunChr2	2018003	A	G	5.54
NDFkd_DKC	general	MtrunChr2	4038293	A	G	4.94
NDFkd_DKC	general	MtrunChr2	7077120	C	G	5.45
NDFkd_DKC	general	MtrunChr2	7247655	C	G	5.93
NDFkd_DKC	general	MtrunChr2	7247659	C	T	5.95
NDFkd_DKC	general	MtrunChr2	13064175	C	T	5.51
NDFkd_DKC	general	MtrunChr2	31402423	C	G	5.29
NDFkd_DKC	general	MtrunChr3	10221705	A	T	6.9
NDFkd_DKC	general	MtrunChr3	26162209	C	T	5.37
NDFkd_DKC	general	MtrunChr3	27730674	A	T	4.63
NDFkd_DKC	general	MtrunChr3	33368002	C	G	6.11
NDFkd_DKC	general	MtrunChr3	35087358	C	T	6.03
NDFkd_DKC	general	MtrunChr3	35087382	A	G	6.11
NDFkd_DKC	general	MtrunChr3	42135115	C	T	4.67
NDFkd_DKC	general	MtrunChr3	42277073	A	T	4.99
NDFkd_DKC	general	MtrunChr4	31602557	C	T	6.01
NDFkd_DKC	general	MtrunChr4	37959742	C	T	5.68
NDFkd_DKC	general	MtrunChr4	40243962	A	G	6.73
NDFkd_DKC	general	MtrunChr4	51958746	C	T	5.91
NDFkd_DKC	general	MtrunChr5	4615341	A	G	4.46
NDFkd_DKC	general	MtrunChr5	31879132	A	G	6.6
NDFkd_DKC	general	MtrunChr5	31916135	A	G	5.55
NDFkd_DKC	general	MtrunChr5	37381577	A	G	5.93
NDFkd_DKC	general	MtrunChr6	550499	G	T	4.36
NDFkd_DKC	general	MtrunChr6	37684234	A	G	5.61
NDFkd_DKC	general	MtrunChr6	37684254	C	T	5.41
NDFkd_DKC	general	MtrunChr7	3373135	C	T	5.31
NDFkd_DKC	general	MtrunChr7	26941779	C	G	6.54
NDFkd_DKC	general	MtrunChr7	38516513	C	T	4.99
NDFkd_DKC	general	MtrunChr8	33449892	C	T	5.91
NDFkd_DKC	general	MtrunChr8	34900564	A	T	6.07
NDFkd_DKC	general	MtrunChr8	38335533	A	G	4.9
NDFkd_DKC	general	MtrunChr8	42035446	A	G	5.43
NDFkd_DKC	general	MtrunChr8	42035449	A	G	6.12
NDFkd_DKC	general	MtrunChr8	49451142	A	T	6.23
RFQ	2-dom-alt	MtrunChr4	7733648	A	G	5.63
NDFkd_DKC	additive	MtrunChr2	4038293	A	G	6.21
NDFkd_DKC	additive	MtrunChr4	47875285	A	G	4.67
NDFdTrad_48	additive	MtrunChr8	8879028	A	G	4.61
ProtoSol	additive	MtrunChr5	3061767	A	G	5.71
ProtoSol	additive	MtrunChr5	3061787	A	G	6.55
NDFkd_DKC	2-dom-alt	MtrunChr2	13278346	C	G	5.11
NDFkd_DKC	2-dom-alt	MtrunChr7	8335986	A	G	5.3
NDFkd_DKC	2-dom-alt	MtrunChr8	42035446	A	G	6.77
NDFkd_DKC	2-dom-alt	MtrunChr8	42035449	A	G	7.43
NDFStd_48	1-dom-alt	MtrunChr1	43382331	A	T	5.62
TTNDFD	1-dom-alt	MtrunChr1	43382331	A	T	5.61

## Sheet: Table S3
Trait	Model	Chrom	Position	Ref	Alt	-log p value
aNDF	general	MtrunChr1	19523062	C	T	6.89
aNDF	general	MtrunChr8	32210036	C	T	6.86
aNDFom	1-dom-ref	MtrunChr7	48442108	A	T	5.77
aNDFom	general	MtrunChr1	19523062	C	T	5.87
aNDFom	general	MtrunChr3	50113238	G	T	5.36
aNDFom	general	MtrunChr3	50113244	C	T	5.28
aNDFom	general	MtrunChr3	53328832	C	T	5.35
aNDFom	general	MtrunChr8	32210036	C	T	5.67
CP	general	MtrunChr1	19523062	C	T	6.27
CP	general	MtrunChr2	20627040	C	T	4.61
CP	general	MtrunChr3	50113184	A	G	4.57
CP	general	MtrunChr3	50113238	G	T	4.73
CP	general	MtrunChr3	50113244	C	T	4.85
CP	general	MtrunChr3	50113281	A	G	4.59
CP	general	MtrunChr7	48442108	A	T	4.9
CP	diplo-general	MtrunChr7	48442108	A	T	5.96
CP	diplo-additive	MtrunChr7	48442108	A	T	5.96
CP	1-dom-ref	MtrunChr7	48442108	A	T	5.96
M6Std_Mperton_48	1-dom-ref	MtrunChr5	39713335	A	G	4.6
NDFdTrad_240	1-dom-ref	MtrunChr8	10926759	A	G	5.62
NDFdTrad_240	additive	MtrunChr8	10926759	A	G	6.15
NDFkd_DKC	general	MtrunChr1	18141611	G	T	5.36
NDFkd_DKC	general	MtrunChr5	1952458	G	T	5.88
NDFkd_DKC	general	MtrunChr8	30029709	A	G	6.39
NDFkd_DKC	general	MtrunChr8	34216370	C	T	5.81
ProtoSol	general	MtrunChr1	2235939	A	C	5.18
ProtoSol	general	MtrunChr1	2235941	A	G	5.18
ProtoSol	general	MtrunChr1	39394147	A	G	5.25
ProtoSol	general	MtrunChr1	41614351	A	G	5.23
ProtoSol	general	MtrunChr1	47515641	G	T	5.2
ProtoSol	general	MtrunChr1	47515653	C	T	5.19
ProtoSol	general	MtrunChr2	17637530	A	G	5.62
ProtoSol	general	MtrunChr2	49842369	C	T	5.2
ProtoSol	general	MtrunChr3	9286090	A	T	5.04
ProtoSol	general	MtrunChr3	9286149	A	T	5.05
ProtoSol	general	MtrunChr3	21766842	G	T	5.76
ProtoSol	general	MtrunChr3	21766917	A	G	4.59
ProtoSol	general	MtrunChr3	21766939	A	G	4.56
ProtoSol	general	MtrunChr3	25439298	G	T	5.46
ProtoSol	general	MtrunChr3	25439305	C	T	5.46
ProtoSol	general	MtrunChr3	26470154	C	T	5.04
ProtoSol	general	MtrunChr3	37105023	C	G	4.91
ProtoSol	general	MtrunChr3	50802410	A	G	5.08
ProtoSol	general	MtrunChr3	50802439	A	G	4.88
ProtoSol	general	MtrunChr3	50802485	C	T	4.57
ProtoSol	general	MtrunChr3	53435837	C	T	4.55
ProtoSol	general	MtrunChr4	8041949	A	T	5.34
ProtoSol	general	MtrunChr4	8041955	G	T	5.2
ProtoSol	general	MtrunChr4	8041958	C	T	5.6
ProtoSol	general	MtrunChr4	8041959	A	T	5.54
ProtoSol	general	MtrunChr4	29243959	A	G	4.82
ProtoSol	general	MtrunChr4	29243961	A	G	4.69
ProtoSol	general	MtrunChr4	50983872	A	G	4.41
ProtoSol	general	MtrunChr5	15812785	A	C	4.86
ProtoSol	general	MtrunChr5	15812821	C	T	5.03
ProtoSol	general	MtrunChr6	5927803	A	C	4.85
ProtoSol	general	MtrunChr6	40080343	C	T	4.58
ProtoSol	general	MtrunChr7	13106429	A	G	5.16
ProtoSol	general	MtrunChr7	32447010	A	G	4.68
ProtoSol	general	MtrunChr8	26044195	A	C	4.71
ProtoSol	general	MtrunChr8	32210036	C	T	5.57
ProtoSol	diplo-general	MtrunChr1	30554853	A	T	5.14
ProtoSol	diplo-general	MtrunChr1	39394147	A	G	5.68
ProtoSol	diplo-general	MtrunChr1	41178225	C	T	5.29
ProtoSol	diplo-general	MtrunChr2	41435171	A	G	5.14
ProtoSol	diplo-general	MtrunChr3	53435837	C	T	5.15
ProtoSol	diplo-general	MtrunChr4	29243961	A	G	5.23
RFQ	general	MtrunChr1	53208246	C	T	6.68
RFQ	additive	MtrunChr1	53208246	C	T	6.77
RFV	general	MtrunChr1	10255342	A	T	5.1
RFV	general	MtrunChr1	13403396	C	T	4.93
RFV	general	MtrunChr1	19523062	C	T	7.42
RFV	general	MtrunChr1	20179362	A	G	5.1
RFV	general	MtrunChr2	20627040	C	T	5.18
RFV	general	MtrunChr3	50113188	C	T	4.92
RFV	general	MtrunChr3	50113238	G	T	5.16
RFV	general	MtrunChr3	50113244	C	T	5.11
RFV	general	MtrunChr3	50113281	A	G	4.92
RFV	general	MtrunChr3	53328832	C	T	5.53
RFV	general	MtrunChr4	33728459	A	G	4.76
RFV	general	MtrunChr8	1823784	A	C	5.04
RFV	diplo-general	MtrunChr2	20688526	A	G	5.63
RFV	diplo-general	MtrunChr7	48442108	A	T	5.71
RFV	diplo-general	MtrunChr8	1823784	A	C	5.54
RFV	1-dom-ref	MtrunChr7	48442108	A	T	5.71
RFV	diplo-additive	MtrunChr2	20688526	A	G	5.63
RFV	diplo-additive	MtrunChr7	48442108	A	T	5.71
RFV	diplo-additive	MtrunChr8	1823784	A	C	5.54
RFV	1-dom-alt	MtrunChr2	20688526	A	G	5.63
RFV	1-dom-alt	MtrunChr8	1823784	A	C	5.54
Sugar_ESC	2-dom-alt	MtrunChr2	374602	G	T	5.88
uNDF120	general	MtrunChr1	53208246	C	T	6.04
uNDF120	additive	MtrunChr1	53208246	C	T	6.69
uNDF240	1-dom-ref	MtrunChr4	33765162	C	T	5.26
uNDF240	1-dom-ref	MtrunChr4	33765180	A	G	5.37
uNDF240	1-dom-ref	MtrunChr5	39713335	A	G	5.29

## Sheet: Table S4
Trait	Model	Chrom	Position	Ref	Alt	-log p value
ADF	general	MtrunChr8	44577200	A	G	6.58
Lignin	2-dom-ref	MtrunChr1	16580708	C	T	5.8
Lignin	additive	MtrunA17Chr1	43382331	A	T	3.96
M6Trad_Mperton_48	2-dom-ref	MtrunChr1	16580708	C	T	6.12
M6Trad_Mperton_48	general	MtrunChr2	45854840	A	C	6.17
NDFdStd_24	general	MtrunChr1	3582448	C	T	4.98
NDFdStd_24	general	MtrunChr1	10185912	A	G	4.74
NDFdStd_24	general	MtrunChr1	36021399	A	C	4.61
NDFdStd_24	general	MtrunChr2	4359741	C	G	4.68
NDFdStd_24	general	MtrunChr3	7932494	A	G	4.49
NDFdStd_24	general	MtrunChr3	33907847	C	T	4.74
NDFdStd_24	general	MtrunChr3	33907852	A	G	4.74
NDFdStd_24	general	MtrunChr3	33907864	A	G	4.72
NDFdStd_24	general	MtrunChr3	33907865	C	T	4.71
NDFdStd_24	general	MtrunChr3	33907879	A	T	4.7
NDFdStd_24	general	MtrunChr3	57404846	A	C	4.75
NDFdStd_24	general	MtrunChr4	35594192	A	G	5.09
NDFdStd_24	general	MtrunChr4	45584278	C	G	4.94
NDFdStd_24	general	MtrunChr4	63478648	A	T	5.08
NDFdStd_24	general	MtrunChr4	63478684	A	G	5.23
NDFdStd_24	general	MtrunChr5	2827514	G	T	5.16
NDFdStd_24	general	MtrunChr7	35578570	A	G	5.07
NDFdStd_24	general	MtrunChr7	44107742	A	T	5.99
NDFdStd_24	general	MtrunChr7	45403116	A	G	4.93
NDFdStd_24	general	MtrunChr7	45403120	C	T	4.93
NDFdStd_24	general	MtrunChr7	51187673	G	T	4.73
NDFdStd_24	general	MtrunChr7	51433557	C	T	5.52
NDFdStd_24	general	MtrunChr7	52233895	A	G	4.96
NDFdStd_24	general	MtrunChr7	52233929	C	T	4.66
NDFdStd_24	general	MtrunChr7	52233930	G	T	4.66
NDFdStd_24	general	MtrunChr7	53414393	C	G	4.47
NDFdStd_24	general	MtrunChr7	54660564	A	C	4.94
NDFdStd_24	general	MtrunChr8	3948599	C	T	5.16
NDFdStd_24	general	MtrunChr8	3948616	C	T	5.16
NDFdStd_24	general	MtrunChr8	3948617	A	G	5.16
NDFdStd_24	general	MtrunChr8	4471291	A	G	4.84
NDFdStd_24	general	MtrunChr8	47919693	A	T	4.56
NDFdStd_24	diplo-general	MtrunChr7	20091044	A	G	5.24
NDFdStd_24	diplo-general	MtrunChr7	35608126	C	T	5.22
NDFdStd_24	diplo-general	MtrunChr7	44107742	A	T	6.6
NDFdTrad_120	1-dom-alt	MtrunChr5	12110007	A	G	5.67
NDFdTrad_120	general	MtrunChr4	33424222	C	T	5.87
NDFdTrad_120	general	MtrunChr4	33424238	C	T	5.96
NDFdTrad_30	diplo-additive	MtrunChr4	44359278	A	G	4.9
NDFdTrad_30	general	MtrunChr4	33424222	C	T	6.46
NDFdTrad_30	general	MtrunChr4	33424238	C	T	6.72
NDFind_DKC	general	MtrunChr2	45854840	A	C	4.94
NDFind_DKC	general	MtrunChr2	45854897	C	G	4.82
NDFind_DKC	general	MtrunChr4	33424222	C	T	5.72
NDFind_DKC	general	MtrunChr4	33424238	C	T	5.85
NRC01_Lignin_NEL	2-dom-ref	MtrunChr1	16580708	C	T	6.46
NRC01_Lignin_NEL	general	MtrunChr1	16580708	C	T	7.35
NRC01_Lignin_NEL	general	MtrunChr2	45854840	A	C	5.69
NRC01_Lignin_NEL	additive	MtrunChr1	16580708	C	T	7.5
RFQ	2-dom-ref	MtrunChr1	16580708	C	T	5.79
RFQ	general	MtrunChr2	45854840	A	C	5.77
RFQ	general	MtrunChr2	45854897	C	G	5.83
RFQ	general	MtrunChr4	33424222	C	T	5.01
RFQ	general	MtrunChr4	33424238	C	T	5.06
RFQ	general	MtrunChr5	11003903	C	T	4.95
RFQ	general	MtrunChr5	11003943	A	G	5.04
Sugar_WSC	general	MtrunChr1	12897475	A	G	4.64

## Sheet: Table S5
ProtoSol				ADICP_pct				NDFdTrad_48
Entry	Chr8_41724151	Rank		Entry	Chr1_36174006	Rank		Entry	Chr4_33424222	Rank
152	AAAG	Top 20		140	GGGG	Top 20		152	TTCC	Top 20
175	AAAG			142	GGGG			85	TTTT
164	AGGG			54	GGGG			90	TTTC
172	AGGG			131	GGGG			133	TTTT
85	AAGG			71	GGGG			12	TTTT
124	AAAG			70	GGGG			76	TTTC
103	AGGG			72	GGGG			164	TTTT
150	AAGG			23	GGGG			77	TTTT
76	GGGG			180	GGGA			78	TTTC
177	AGGG			69	GGGG			97	TTTT
173	AGGG			139	GGGG			175	TTTC
36	AAGG			190	GGGA			39	TTTC
147	AGGG			84	GGGG			28	TTTT
174	AAGG			66	GGGG			59	TTTC
157	AAGG			108	GGGA			79	TTTC
50	AAGG			81	GGGG			137	TTTC
138	AAAG			198	GGGA			74	TTTT
12	AGGG			122	GGGA			36	TTTC
78	AAGG			49	GGGG			187	TTTC
28	AGGG			115	GGGG			186	TTTC
…				…				…
27	AAGG	Bottom 20		195	GGAA	Bottom 20		70	TTTT	Bottom 20
65	GGGG			21	GGGA			92	TTTT
82	GGGG			12	GGGA			198	TTTT
183	AAGG			159	GGGA			183	TTTT
96	GGGG			196	GGGA			190	TTTT
187	GGGG			162	GGGA			71	TTTT
122	GGGG			40	GGGA			3	TTTT
10	GGGG			85	GGAA			1	TTTT
84	GGGG			42	GGGA			84	TTTT
18	GGGG			161	GGGA			103	TTTT
25	GGGG			133	GGGA			108	TTTT
141	GGGG			165	GGGA			82	TTTT
4	GGGG			144	GGAA			51	TTTT
139	GGGG			64	GGGA			65	TTTT
6	GGGG			59	GGGA			131	TTTT
54	GGGG			90	GGGA			26	TTTT
142	GGGG			164	GGGA			61	TTTT
73	GGGG			175	GGAA			107	TTTT
131	GGGG			67	GGGA			54	TTTT
70	GGGG			152	GGGA			66	TTTT
